# Supplementary material for: Lower Temperatures Exacerbate NLRP3 Inflammasome Activation by Promoting Monosodium Urate Crystallization, Causing Gout
Source: Cells. 2021 Jul 29;10(8):1919. doi: 10.3390/cells10081919 (PMC8394355; doi:10.3390/cells10081919)
Supplement: Supplementary file 1 [file cells-10-01919-s001.zip]

Archive with 1 entries (1 files):
- cells-1319228-supplementary.pdf
